# Supplementary material for: Bioinformatic Analysis of Codon Usage Bias of HSP20 Genes in Four Cruciferous Species
Source: Plants (Basel). 2024 Feb 6;13(4):468. doi: 10.3390/plants13040468 (PMC10892267; doi:10.3390/plants13040468)
Supplement: Supplementary file 1 [file plants-13-00468-s001.zip]

Archive with 2 entries (2 files):
- Supplementary Figure 1.tif
- Supplementary Table 1-3.xlsx
