# Supplementary material for: Bioinformatic Analysis of Codon Usage Bias of HSP20 Genes in Four Cruciferous Species
Source: Plants (Basel). 2024 Feb 6;13(4):468. doi: 10.3390/plants13040468 (PMC10892267; doi:10.3390/plants13040468)
Supplement: Supplementary file 1 [file plants-13-00468-s001.zip › Supplementary Table 1-3.xlsx]

## Sheet: Supplementary Table S1
Supplementary Table S1. The information of HSP20 genes in four cruciferious species.
gene id	ENc	GC1(%)	GC2(%)	GC3(%)	GC3s(%)	Aromo	CAI	CBI	FOP	GRAVY
AT1G06460	55.64	47.9	47.2	41.26	39.9	0.077	0.205	-0.018	0.414	-0.344
AT1G07400	49.56	52.53	34.81	68.35	67.3	0.076	0.244	-0.006	0.427	-0.68
AT1G52560	51.42	50.21	35.19	48.07	45.7	0.073	0.201	-0.043	0.399	-0.869
AT1G53540	49.74	51.9	38.61	58.23	57	0.076	0.195	-0.05	0.391	-0.578
AT1G54050	51.12	48.72	37.18	39.74	39.2	0.052	0.195	-0.009	0.405	-0.504
AT1G54400	48.35	48.91	40.22	35.33	32.6	0.077	0.201	-0.124	0.349	-0.174
AT1G76770	46.91	51.43	27.76	34.69	32.9	0.053	0.275	0.072	0.468	-0.914
AT2G03020	53.92	56.25	47.27	51.95	50.4	0.067	0.311	0.238	0.553	-0.248
AT2G19310	50.17	53.99	38.04	52.15	50	0.105	0.241	0.047	0.442	-0.356
AT2G27140	52.54	56	41.33	39.11	37.3	0.071	0.223	-0.007	0.41	-0.715
AT2G29500	43.97	48.05	37.01	53.25	51.4	0.072	0.222	-0.081	0.377	-0.72
AT3G46230	49.36	55.41	39.49	59.24	58	0.083	0.188	-0.116	0.353	-0.569
AT4G10250	49.55	51.53	36.73	42.86	40.6	0.056	0.177	-0.021	0.396	-0.469
AT4G16540	55.18	52.79	45.49	50.21	48.2	0.073	0.294	0.204	0.536	-0.182
AT4G16545	55.3	52.47	41.83	51.71	50	0.092	0.265	0.144	0.5	-0.259
AT4G21870	46.97	50.37	37.78	34.81	31.5	0.075	0.165	-0.053	0.37	-0.325
AT4G25200	53.55	56.87	40.76	50.71	49	0.057	0.264	0.192	0.525	-0.649
AT4G27670	46.61	51.75	41.23	46.93	43.7	0.044	0.198	0.016	0.428	-0.641
AT5G04890	52.84	51.77	35.97	46.59	44.8	0.046	0.216	-0.026	0.419	-0.84
AT5G12020	52.64	56.41	31.41	50.64	48.3	0.045	0.23	0.031	0.429	-0.617
AT5G12030	49.71	54.78	34.39	50.32	48	0.058	0.202	-0.077	0.372	-0.596
AT5G20970	54.75	56.8	36.8	40	38.2	0.056	0.261	0.049	0.448	-0.795
AT5G37670	54.28	45.65	34.06	40.58	38.6	0.088	0.195	0.021	0.432	-0.512
AT5G47590	59.72	56.6	39.62	51.32	50.2	0.072	0.26	0.099	0.479	-0.374
AT5G51440	53.99	53.55	41.71	48.34	46.3	0.043	0.185	0.028	0.429	-0.558
AT5G54660	57.25	49.22	41.45	59.59	57.9	0.13	0.219	0.037	0.448	-0.5
AT5G59720	59.92	52.47	39.51	54.32	52.6	0.081	0.243	-0.052	0.396	-0.657
CDX69712	42.54	55.48	35.48	71.61	70.7	0.052	0.19	-0.022	0.401	-0.703
CDX76394	47.29	47.06	41.18	34.56	32.8	0.059	0.167	0.039	0.427	-0.523
CDX77069	52.75	54.85	39.66	40.08	37.9	0.064	0.214	-0.041	0.401	-0.763
CDX78462	44.26	56.77	31.61	62.58	61	0.052	0.219	-0.024	0.397	-0.683
CDX79100	45.73	49.64	40.29	34.53	33.3	0.087	0.154	-0.066	0.363	-0.871
CDX80270	55.18	54.55	37.5	61.74	60.6	0.095	0.3	0.14	0.504	-0.73
CDX80927	48.03	51.49	36.01	45.24	43.3	0.048	0.205	-0.093	0.372	-0.195
CDX86006	51.35	50.29	32.95	48.55	46.4	0.064	0.18	0.01	0.416	-0.908
CDX86521	52.27	47.59	48.28	44.83	43.4	0.073	0.209	0.07	0.456	-0.587
CDX87568	49.99	42.31	31.41	41.67	39.2	0.077	0.195	0.007	0.419	-0.179
CDX88719	50.56	52.8	39.75	62.11	60.5	0.081	0.245	0.001	0.428	-0.352
CDX88831	57.14	55.84	39.83	38.96	37.2	0.065	0.223	-0.03	0.404	-0.683
CDX89437	57.87	57.94	42.99	53.27	51.7	0.052	0.231	0.167	0.512	-0.532
CDX90510	56.61	57.41	46.39	57.03	55.7	0.061	0.25	0.092	0.462	-1.144
CDX90512	53.81	60.24	40.56	57.43	56.6	0.06	0.23	0.154	0.492	-0.619
CDX90748	51.17	56.06	36.36	47.47	45.8	0.061	0.194	0.001	0.405	-0.713
CDX92420	56.58	57.03	38.02	40.68	39	0.05	0.236	-0.068	0.386	-0.904
CDX99119	49.77	50.63	38.61	65.82	64.7	0.083	0.209	-0.019	0.413	-0.744
CDY00476	61	56.79	34.57	53.7	51.9	0.05	0.18	-0.04	0.378	-0.425
CDY02488	54.73	53.55	37.42	61.94	62.1	0.052	0.253	0.164	0.51	-0.473
CDY06642	51.76	49.15	46.08	46.42	45.5	0.075	0.248	0.034	0.444	-0.746
CDY09703	56.97	54.3	42.97	56.64	55.6	0.067	0.261	0.156	0.508	-0.412
CDY11315	48.8	52.3	37.07	44.83	43	0.043	0.204	-0.097	0.37	-0.642
CDY14136	56.32	51.79	35.71	45.24	43	0.048	0.215	-0.075	0.383	-0.465
CDY15579	51.77	52.29	43.14	47.71	46.6	0.059	0.201	0.029	0.426	-0.641
CDY28760	54.41	49.73	40.54	63.78	62.3	0.136	0.227	0.11	0.486	-0.664
CDY30235	50.42	53.33	40.89	51.56	48.8	0.049	0.23	0.154	0.507	-0.565
CDY32265	53.15	55.64	42.86	56.77	55.5	0.083	0.246	0.153	0.5	-0.275
CDY32266	53.63	54.87	39.38	57.96	56.9	0.098	0.262	0.162	0.509	-0.242
CDY32630	55.46	54.39	43.27	54.39	53.3	0.059	0.198	0.079	0.461	-0.66
CDY33037	58.61	52.66	35.5	57.4	55.9	0.107	0.249	0.099	0.469	-0.332
CDY33502	57.69	58.65	38.72	52.26	51.4	0.079	0.267	0.045	0.448	-0.528
CDY38714	58.24	48.37	45.11	36.41	35.2	0.06	0.18	-0.08	0.374	-0.64
CDY38862	55.56	56.35	41.62	59.9	58.5	0.051	0.225	0.147	0.5	-0.574
CDY40150	53.75	49.79	36.91	47.64	45.3	0.073	0.2	-0.051	0.395	-0.114
CDY40538	53.93	56.77	42.86	57.14	55.9	0.075	0.248	0.14	0.488	-0.151
CDY41336	52.6	56.93	38.95	64.42	63.8	0.075	0.259	0.118	0.485	-0.587
CDY45447	42.53	50	39.38	75.62	75.2	0.094	0.23	0.058	0.458	-0.425
CDY45448	39.07	50.32	37.58	73.25	72.3	0.09	0.249	0.02	0.439	-0.641
CDY45944	47.86	47.74	27.16	33.74	31.9	0.058	0.244	-0.059	0.404	-0.54
CDY50905	54.96	58.8	46.48	47.54	46.8	0.074	0.225	0.049	0.442	-0.381
CDY53640	50.34	58.27	40.6	52.63	50.8	0.068	0.28	0.1	0.469	-0.506
CDY53682	51.12	55.47	37.74	55.85	53.9	0.076	0.247	0.112	0.484	-0.796
CDY60723	50.78	51.43	33.57	42.14	39.8	0.094	0.211	0.027	0.436	-0.581
CDY63611	53.13	54.98	37.66	38.96	36.9	0.07	0.263	0.02	0.437	-0.224
CDY67087	56.29	57.41	41.32	41.64	38.7	0.079	0.185	-0.085	0.364	-0.312
CDY70225	53.7	52.23	36.61	41.52	39.8	0.058	0.236	0.049	0.449	-0.616
CDY70473	49.38	52.85	34.96	43.5	40.6	0.041	0.194	-0.177	0.333	-0.734
Bra000523	51.47	53.25	37.23	38.1	35.7	0.078	0.273	0.018	0.439	-0.681
Bra000703	51.17	56.06	36.36	47.47	45.8	0.061	0.194	0.001	0.405	-0.164
Bra002348	56.16	56.87	37.79	40.46	38.7	0.054	0.245	-0.037	0.403	-0.185
Bra002539	52.04	49.69	40.99	56.52	54.3	0.087	0.22	-0.029	0.417	-0.523
Bra005826	45.06	53.5	36.69	45.94	44.3	0.045	0.195	-0.113	0.359	-0.794
Bra006588	57.1	55.41	39.83	38.96	37.2	0.065	0.22	-0.04	0.399	-0.624
Bra008244	55.77	58.8	46.48	47.54	46.8	0.074	0.223	0.058	0.446	-0.309
Bra008274	47.86	47.74	27.16	33.74	31.9	0.058	0.244	-0.059	0.404	-0.525
Bra008920	42.54	55.48	35.48	71.61	70.7	0.052	0.19	-0.022	0.401	-0.412
Bra012707	54.25	59.92	39.68	57.89	57.1	0.061	0.225	0.155	0.492	-0.28
Bra013566	47.47	49.64	41.73	35.97	34.8	0.08	0.157	-0.054	0.37	-0.902
Bra013872	55.3	58.41	42.99	53.27	51.7	0.052	0.242	0.176	0.517	-0.578
Bra015501	51.16	48.28	44.44	42.53	41.3	0.085	0.245	0.008	0.433	-0.139
Bra015720	47.06	49.73	26.23	34.97	33	0.055	0.238	-0.033	0.415	-0.412
Bra018216	50.8	50	38.61	65.82	64.7	0.083	0.208	-0.031	0.407	-0.628
Bra018383	37.9	50.32	38.22	71.97	70.7	0.083	0.271	0.06	0.463	-0.114
Bra018972	55.01	52.6	35.94	47.4	45.1	0.068	0.201	-0.051	0.397	-0.23
Bra020141	51.49	52.16	36.21	41.38	39.5	0.061	0.232	0.05	0.448	-0.664
Bra020865	47.29	47.06	41.18	34.56	32.8	0.059	0.167	0.039	0.427	-0.058
Bra022051	53.8	53.67	40.15	52.51	50.6	0.074	0.236	0.074	0.462	-0.456
Bra022078	61	52	37.33	65.33	63.6	0.101	0.216	-0.002	0.429	-0.242
Bra022736	54.41	49.73	40.54	63.78	62.3	0.136	0.227	0.11	0.486	-0.686
Bra023360	50.7	56.77	31.61	63.87	62.3	0.052	0.224	-0.026	0.397	-0.823
Bra024931	41.02	54.67	42	77.33	76.9	0.081	0.318	0.27	0.58	-0.163
Bra026317	50.71	52.89	40.44	50.67	47.9	0.054	0.222	0.111	0.483	-0.385
Bra027999	52.06	49.71	31.79	49.13	46.7	0.087	0.185	-0.026	0.4	-0.617
Bra028141	50.78	51.43	33.57	42.14	39.8	0.094	0.211	0.027	0.436	-0.728
Bra028253	61	56.79	35.19	53.09	51.3	0.056	0.188	-0.023	0.391	-0.908
Bra029103	55.67	48.37	45.11	35.33	34.1	0.06	0.178	-0.089	0.369	-0.166
Bra029174	57.39	56.57	42.42	59.09	57.7	0.051	0.231	0.169	0.513	-0.106
Bra030653	51.84	50.45	45.65	45.65	44.6	0.081	0.196	-0.035	0.394	-0.458
Bra030910	53.9	52.9	37.42	60.65	60.8	0.052	0.247	0.153	0.503	-0.565
Bra031725	43.14	50	40	75	74.5	0.088	0.233	0.058	0.458	-0.722
Bra034323	51.14	56.03	40.09	40.09	37.6	0.065	0.208	-0.063	0.385	-0.572
Bra038484	53.15	55.64	42.86	56.77	55.5	0.083	0.246	0.153	0.5	-0.846
Bra040740	49.78	57.81	39.84	53.12	51.2	0.071	0.286	0.106	0.475	-0.976
Csa01g042470	48.02	52.38	38.1	52.98	51.2	0.09	0.201	-0.037	0.387	-0.269
Csa02g043250	51.69	54.63	41.2	48.61	46.6	0.033	0.198	0.09	0.466	-0.603
Csa03g009880	55.8	49.65	47.2	42.66	41.6	0.067	0.209	0.008	0.43	-0.419
Csa03g010800	55.46	53.09	35.8	63.58	62.1	0.075	0.244	0.078	0.471	-0.728
Csa03g037590	58.62	55.73	35.94	44.79	42.1	0.079	0.188	-0.068	0.366	-0.529
Csa05g059340	47.91	45.86	39.23	37.02	33.9	0.078	0.169	-0.161	0.327	-0.222
Csa06g020010	48.22	53.16	39.87	61.39	60	0.076	0.205	-0.091	0.367	-0.582
Csa07g014960	48.33	46.58	39.75	59.63	58.2	0.075	0.231	0.098	0.484	-0.832
Csa08g039180	49.65	53.23	35.08	50	47.9	0.049	0.183	-0.003	0.403	-0.541
Csa09g081520	48.27	53.91	24.61	34.38	32.9	0.043	0.279	0.078	0.47	-1.018
Csa10g017780	47.6	57.35	42.18	53.55	52	0.057	0.287	0.232	0.55	-0.615
Csa10g041160	55.62	50.35	33.33	45.39	43.7	0.086	0.207	0.054	0.452	-0.521
Csa11g019380	47.91	51.18	37.57	45.27	44.2	0.045	0.303	0.08	0.485	-0.928
Csa11g019390	46.57	55.76	40	56.36	55.3	0.043	0.286	0.304	0.591	-0.763
Csa11g033340	56.25	60.07	45.15	50.37	48.6	0.064	0.255	0.136	0.482	-0.148
Csa11g033360	51.76	54.37	42.21	53.61	52.2	0.084	0.277	0.187	0.522	-0.214
Csa11g093550	54.69	52.5	39.38	58.75	57	0.075	0.232	0	0.424	-0.642
Csa12g022990	51.12	52.42	40.53	45.37	41.8	0.044	0.201	0.071	0.46	-0.694
Csa12g036280	47.69	50	39.55	34.33	31.5	0.09	0.19	0.002	0.409	-0.309
Csa12g051500	52.42	56.58	43.06	53.02	51.7	0.075	0.294	0.182	0.517	-0.06
Csa13g047350	48.03	51.79	36.41	46.67	44	0.062	0.197	0.028	0.424	-0.483
Csa16g023930	52.42	52.87	31.21	49.04	47	0.045	0.216	-0.015	0.403	-0.629
Csa16g051330	53.62	56.36	41.1	40.25	38.3	0.077	0.21	-0.027	0.401	-0.655
Csa17g092560	51.81	51.49	36.17	43.83	42	0.064	0.215	-0.022	0.412	-0.911
Csa17g094550	55.14	50.31	39.13	48.45	48.4	0.05	0.218	0.076	0.459	-0.472
Csa18g022260	50.37	52.83	41.51	49.06	46.5	0.043	0.197	0.086	0.465	-0.606
Csa19g056510	53.79	54.96	35.11	55.73	54	0.077	0.248	-0.04	0.411	-0.724
Csa20g006100	49.04	52.42	36.29	43.55	41.8	0.038	0.232	0.007	0.432	-0.806
Csa20g033010	51.89	56.72	34.7	39.93	38.2	0.056	0.276	0.056	0.456	-0.809
Average	51.8137	53.0597	38.6927	50.2013	48.5343	0.0686429	0.225236	0.0330429	0.437414	-0.541021
MIN	37.9	42.31	24.61	33.74	31.5	0.033	0.154	-0.177	0.327	-1.144
MAX	61	60.24	48.28	77.33	76.9	0.136	0.318	0.304	0.591	-0.058

## Sheet: Supplementary Table S2
Supplementary Table S2. The FPKM values of HSP20 genes in A. thaliana under various conditions.
gene id	Salt	Drought	Control	Sum
AT1G06460	26.1548	9.11566	11.2948	46.5653
AT1G07400	39.9003	75.7219	9.35145	124.974
AT1G52560	5.61322	8.37576	3.25176	17.2407
AT1G53540	9.61238	9.85082	1.73026	21.1935
AT1G54050	14.9541	32.9898	7.86174	55.8056
AT1G54400	1.2237	1.96575	1.7715	4.96095
AT1G76770	0.86335	1.11735	0.609562	2.59027
AT2G03020	0.494827	0.132697	0.262546	0.89007
AT2G19310	121.69	132.987	106.568	361.245
AT2G27140	27.0091	31.0953	31.3602	89.4646
AT2G29500	110.498	102.58	43.4182	256.496
AT3G46230	47.3385	37.3906	17.3731	102.102
AT4G10250	1.37319	1.80506	0.118373	3.29662
AT4G16540	1.0981	0.130986	0.113241	1.34233
AT4G16545	1.0981	0.130986	0.113241	1.34233
AT4G21870	7.36029	10.6239	9.61528	27.5995
AT4G25200	6.63285	7.24332	0.263657	14.1398
AT4G27670	0.137595	0.438464	0	0.576059
AT5G04890	12.9136	17.4682	15.8564	46.2382
AT5G12020	2.78784	7.68748	0.324258	10.7996
AT5G12030	18.7053	36.0732	4.52775	59.3062
AT5G20970	102.272	112.216	115.879	330.367
AT5G37670	8.55301	19.0831	5.42274	33.0588
AT5G47590	0.450893	0.476815	0.615223	1.54293
AT5G51440	77.6382	92.1379	55.4628	225.239
AT5G54660	36.4992	40.2781	28.5822	105.359
AT5G59720	7.17414	8.74791	3.57073	19.4928

## Sheet: Supplementary Table S3
Supplementary Table S3. The RSCU values of codons in four cruciferious species.
Amio Acid	Codon	High-expression group								Low-expression group								rRSCU
		A.thaliana		B.napus		B.rapa		C.sativa		A.thaliana		B.napus		B.rapa		C.sativa		A.thaliana	B.napus	B.rapa	C.sativa
		Frequency	RSCU	Frequency	RSCU	Frequency	RSCU	Frequency	RSCU	Frequency	RSCU	Frequency	RSCU	Frequency	RSCU	Frequency	RSCU
Phe	UUU	34	1.08	24	1.02	13	0.81	20	0.85	21	1.14	14	0.72	12	0.65	15	0.91	-0.06	0.3	0.16	-0.06
	UUC	29	0.92	23	0.98	19	1.19	27	1.15	16	0.86	25	1.28	25	1.35	18	1.09	0.06	-0.3	-0.16	0.06
Leu	UUA	10	0.8	6	0.39	6	0.46	7	0.58	8	0.77	3	0.46	1	0.12	7	0.58	0.03	-0.07	0.34	0
	UUG	15	1.2	20	1.3	14	1.08	15	1.23	16	1.55	14	2.15	12	1.44	19	1.56	-0.35	-0.85	-0.36	-0.33
	CUU	16	1.28	20	1.3	17	1.31	16	1.32	18	1.74	9	1.38	14	1.68	18	1.48	-0.46	-0.08	-0.37	-0.16
	CUC	18	1.44	19	1.24	13	1	18	1.48	9	0.87	4	0.62	8	0.96	5	0.41	0.57	0.62	0.04	1.07
	CUA	5	0.4	12	0.78	15	1.15	8	0.66	6	0.58	3	0.46	4	0.48	8	0.66	-0.18	0.32	0.67	0
	CUG	11	0.88	15	0.98	13	1	9	0.74	5	0.48	6	0.92	11	1.32	16	1.32	0.4	0.06	-0.32	-0.58
Ile	AUU	19	1.02	23	1.23	17	1.34	16	0.94	23	1.08	9	0.73	7	0.57	19	1	-0.06	0.5	0.77	-0.06
	AUC	27	1.45	19	1.02	16	1.26	22	1.29	30	1.41	19	1.54	19	1.54	25	1.32	0.04	-0.52	-0.28	-0.03
	AUA	10	0.54	14	0.75	5	0.39	13	0.76	11	0.52	9	0.73	11	0.89	13	0.68	0.02	0.02	-0.5	0.08
Met	AUG	27	1	27	1	27	1	24	1	30	1	24	1	29	1	29	1	0	0	0	0
Val	GUU	34	1.45	41	1.4	23	1.14	41	1.67	34	1.81	17	0.83	11	0.44	40	2.11	-0.36	0.57	0.7	-0.44
	GUC	21	0.89	25	0.85	21	1.04	16	0.65	9	0.48	14	0.68	23	0.93	2	0.11	0.41	0.17	0.11	0.54
	GUA	3	0.13	4	0.14	14	0.69	8	0.33	10	0.53	3	0.15	3	0.12	6	0.32	-0.4	-0.01	0.57	0.01
	GUG	36	1.53	47	1.61	23	1.14	33	1.35	22	1.17	48	2.34	62	2.51	28	1.47	0.36	-0.73	-1.37	-0.12
Ser	UCU	28	1.73	19	1.41	14	1.11	35	2.26	27	2.1	21	1.91	25	1.85	36	2.04	-0.37	-0.5	-0.74	0.22
	UCC	17	1.05	13	0.96	11	0.87	13	0.84	5	0.39	1	0.09	7	0.52	14	0.79	0.66	0.87	0.35	0.05
	UCA	11	0.68	18	1.33	19	1.5	12	0.77	20	1.56	9	0.82	8	0.59	20	1.13	-0.88	0.51	0.91	-0.36
	UCG	9	0.56	5	0.37	7	0.55	10	0.65	9	0.7	9	0.82	7	0.52	7	0.4	-0.14	-0.45	0.03	0.25
Pro	CCU	24	1.35	24	1.71	20	1.36	22	1.29	24	1.96	21	1.71	21	1.62	14	1.3	-0.61	0	-0.26	-0.01
	CCC	11	0.62	13	0.93	12	0.81	12	0.71	2	0.16	5	0.41	6	0.46	2	0.19	0.46	0.52	0.35	0.52
	CCA	23	1.3	11	0.79	18	1.22	24	1.41	17	1.39	10	0.82	11	0.85	13	1.21	-0.09	-0.03	0.37	0.2
	CCG	13	0.73	8	0.57	9	0.61	10	0.59	6	0.49	13	1.06	14	1.08	14	1.3	0.24	-0.49	-0.47	-0.71
Thr	ACU	15	1.11	12	0.91	11	0.88	24	1.85	13	1.04	11	1.83	11	1.13	12	1.23	0.07	-0.92	-0.25	0.62
	ACC	18	1.33	14	1.06	10	0.8	13	1	7	0.56	1	0.17	11	1.13	8	0.82	0.77	0.89	-0.33	0.18
	ACA	12	0.89	18	1.36	19	1.52	9	0.69	21	1.68	3	0.5	6	0.62	12	1.23	-0.79	0.86	0.9	-0.54
	ACG	9	0.67	9	0.68	10	0.8	6	0.46	9	0.72	9	1.5	11	1.13	7	0.72	-0.05	-0.82	-0.33	-0.26
Ala	GCU	36	1.69	24	1.63	24	1.48	24	1.55	20	1.95	18	1.8	21	1.33	37	2.35	-0.26	-0.17	0.15	-0.8
	GCC	14	0.66	16	1.08	8	0.49	16	1.03	4	0.39	1	0.1	10	0.63	4	0.25	0.27	0.98	-0.14	0.78
	GCA	24	1.13	10	0.68	20	1.23	15	0.97	13	1.27	3	0.3	14	0.89	12	0.76	-0.14	0.38	0.34	0.21
	GCG	11	0.52	9	0.61	13	0.8	7	0.45	4	0.39	18	1.8	18	1.14	10	0.63	0.13	-1.19	-0.34	-0.18
Tyr	UAU	10	0.74	10	0.65	5	0.48	6	0.8	6	1.2	4	0.8	6	0.75	6	0.57	-0.46	-0.15	-0.27	0.23
	UAC	17	1.26	21	1.35	16	1.52	9	1.2	4	0.8	6	1.2	10	1.25	15	1.43	0.46	0.15	0.27	-0.23
His	CAU	7	0.78	12	0.86	15	1.15	12	1.14	7	1.08	1	0.18	1	0.17	5	1.25	-0.3	0.68	0.98	-0.11
	CAC	11	1.22	16	1.14	11	0.85	9	0.86	6	0.92	10	1.82	11	1.83	3	0.75	0.3	-0.68	-0.98	0.11
Gln	CAA	20	1.25	11	1.1	18	1.03	26	1.33	19	1.09	8	0.64	9	0.64	8	0.73	0.16	0.46	0.39	0.6
	CAG	12	0.75	9	0.9	17	0.97	13	0.67	16	0.91	17	1.36	19	1.36	14	1.27	-0.16	-0.46	-0.39	-0.6
Asn	AAU	18	0.56	17	0.72	14	0.8	15	0.68	11	0.73	7	0.45	6	0.33	12	0.83	-0.17	0.27	0.47	-0.15
	AAC	46	1.44	30	1.28	21	1.2	29	1.32	19	1.27	24	1.55	30	1.67	17	1.17	0.17	-0.27	-0.47	0.15
Lys	AAA	28	0.73	34	0.86	48	0.99	32	0.9	44	1	9	0.29	32	0.62	40	0.81	-0.27	0.57	0.37	0.09
	AAG	49	1.27	45	1.14	49	1.01	39	1.1	44	1	53	1.71	72	1.38	59	1.19	0.27	-0.57	-0.37	-0.09
Asp	GAU	42	1.14	35	0.8	30	1.13	31	1.02	34	1.26	21	0.88	21	0.79	55	1.34	-0.12	-0.08	0.34	-0.32
	GAC	32	0.86	53	1.2	23	0.87	30	0.98	20	0.74	27	1.13	32	1.21	27	0.66	0.12	0.07	-0.34	0.32
Glu	GAA	32	0.96	31	0.83	42	0.93	30	0.82	56	1.1	16	0.43	32	0.61	44	0.98	-0.14	0.4	0.32	-0.16
	GAG	35	1.04	44	1.17	48	1.07	43	1.18	46	0.9	59	1.57	73	1.39	46	1.02	0.14	-0.4	-0.32	0.16
Cys	UGU	9	1.2	17	1.26	1	0.5	4	1	7	2	2	2	4	1.6	2	0.8	-0.8	-0.74	-1.1	0.2
	UGC	6	0.8	10	0.74	3	1.5	4	1	0	0	0	0	1	0.4	3	1.2	0.8	0.74	1.1	-0.2
Trp	UGG	13	1	9	1	10	1	13	1	11	1	8	1	10	1	6	1	0	0	0	0
Ser	AGU	12	0.74	11	0.81	7	0.55	9	0.58	10	0.78	6	0.55	6	0.44	10	0.57	-0.04	0.26	0.11	0.01
	AGC	20	1.24	15	1.11	18	1.42	14	0.9	6	0.47	20	1.82	28	2.07	19	1.08	0.77	-0.71	-0.65	-0.18
Arg	AGA	22	1.86	20	1.54	16	1.6	21	1.91	23	2.3	7	0.78	13	1.2	17	1.34	-0.44	0.76	0.4	0.57
	AGG	19	1.61	17	1.31	13	1.3	16	1.45	14	1.4	32	3.56	36	3.32	21	1.66	0.21	-2.25	-2.02	-0.21
	CGU	10	0.85	16	1.23	13	1.3	6	0.55	9	0.9	3	0.33	9	0.83	20	1.58	-0.05	0.9	0.47	-1.03
	CGC	9	0.76	16	1.23	9	0.9	7	0.64	2	0.2	6	0.67	5	0.46	13	1.03	0.56	0.56	0.44	-0.39
	CGA	5	0.42	7	0.54	4	0.4	8	0.73	6	0.6	2	0.22	1	0.09	3	0.24	-0.18	0.32	0.31	0.49
	CGG	6	0.51	2	0.15	5	0.5	8	0.73	6	0.6	4	0.44	1	0.09	2	0.16	-0.09	-0.29	0.41	0.57
Gly	GGU	28	1.33	32	1.44	10	0.66	21	1.29	14	1.22	7	0.8	10	0.75	19	1.13	0.11	0.64	-0.09	0.16
	GGC	17	0.81	19	0.85	15	0.98	15	0.92	3	0.26	6	0.69	12	0.91	9	0.54	0.55	0.16	0.07	0.38
	GGA	24	1.14	26	1.17	24	1.57	20	1.23	24	2.09	13	1.49	20	1.51	29	1.73	-0.95	-0.32	0.06	-0.5
	GGG	15	0.71	12	0.54	12	0.79	9	0.55	5	0.43	9	1.03	11	0.83	10	0.6	0.28	-0.49	-0.04	-0.05
Ter	UAA	1	0.6	2	1.2	1	0.6	1	0.6	1	0.6	1	0.6	0	0	4	2.4	0	0.6	0.6	-1.8
	UAG	0	0	1	0.6	1	0.6	1	0.6	1	0.6	0	0	0	0	0	0	-0.6	0.6	0.6	0.6
	UGA	4	2.4	2	1.2	3	1.8	3	1.8	3	1.8	4	2.4	5	3	1	0.6	0.6	-1.2	-1.2	1.2
